# Supplementary material for: Vegetation feedback causes delayed ecosystem response to East Asian Summer Monsoon Rainfall during the Holocene
Source: Nat Commun. 2021 Mar 23;12:1843. doi: 10.1038/s41467-021-22087-2 (PMC7988120; doi:10.1038/s41467-021-22087-2)
Supplement: Supplementary file 3 — Source Data [file 41467_2021_22087_MOESM3_ESM.xlsx]

## Sheet: Fig1
Fig1 C							Fig1 D									Fig1 E											Fig1 F					Fig1 G
this study		this study		Dong et al., 2010			this study		Beck et al., 2018		Beck et al., 2014		Goldsmith et al., 2017			this study		this study		Chen et al., 2015		this study		this study			this study		Li et al., 2014			this study		Xu et al., 2020		Li et al., 2014
Time(ka BP)	Simulated d18O (‰, Liu et al., 2014)	Time(ka BP)	Simulated EASM (m/s)	Time(ka BP)	Sanbao Cave δ18O (‰)		Time(ka BP)	Simulated NC Rainfall (mm/year)	Time(ka BP)	Reconstructed NC Rainfall (dot, origin, mm/year)	Time(ka BP)	Reconstructed NC Rainfall (line, smoothed, mm/year)	Time(ka BP)	Dali Lake level (m)		Time(year BP)	Polen-based reconstruction of annual rainfall in Gonghai lake using MAT	Time(year BP)	Polen-based reconstruction of annual rainfall in Daihai lake using MAT	Time(year BP)	Polen-based reconstruction of annual rainfall in Gonghai lake using WAPLS	Time(year BP)	1σ of MAT reconstruction for Gonghai Lake	Time(year BP)	1σ of MAT reconstruction for Daihai Lake		Time(ka BP)	Simulated Temperate Tree (TBDT, %)	Time(ka BP)	Temperate Tree (COMX, %)		Time(ka BP)	Simulated Soil Moisture (Kg m-2)	Time(ka BP)	Stable dune percentage (%)	Time(ka BP)	Paleosol (%)
10	-8.57282	10.25	5.093	10.5	-10.3		10.25	723.105	10.2079	741.854	10.2079	735.332	10.5	1264		200	196.904	200	210.169	210	395	200	158.96	200	176.008		10.25	0.198	10.47	14.0267		10.25	259.383	10.5	19.3548	10.2672	44.5392
9	-8.63245	9.75	5.171	10.4	-10.1		9.75	730.557	9.79238	813.412	9.79238	826.456	10.2919	1278.49		400	304.995	400	229.167	227	373	400	170.626	400	170.114		9.75	3.648	9.4412	32.6102		9.75	259.809	9.5	45.7143	9.70335	53.5187
8	-8.62127	9.25	5.099	10.3	-10.1		9.25	726.469	9.46593	924.102	9.46593	882.733	7.76446	1280.63		600	367.873	600	217.521	244	357	600	163.408	600	158.706		9.25	5.733	8.39262	37.1712		9.25	259.714	8.5	68.5714	9.17905	56.6173
7	-8.39393	8.75	4.935	10.2	-9.84		8.75	717.351	9.03067	910.685	9.03067	894.908	7.62102	1286.04		800	564.389	800	206.341	261	362	800	206.443	800	161.862		8.75	8.078	7.34403	37.1712		8.75	259.607	7.5	80.4878	8.67455	60.4747
6	-8.46847	8.25	4.815	10.1	-10.1		8.25	710.542	8.71906	849.936	8.71906	866.335	7.3292	1282.97		1000	259.176	1000	138.047	279	361	1000	167.2	1000	152.089		8.25	10.694	6.27567	49.8351		8.25	259.518	6.5	95	8.15026	63.5733
5	-8.19081	7.75	4.765	10	-10.5		7.75	709.243	8.31348	838.382	8.31348	866.956	5.87503	1290.38		1200	509.528	1200	165.96	296	384	1200	168.465	1200	159.002		7.75	15.741	5.22708	45.8564		7.75	259.778	5.75	100	7.60618	66.4189
4	-7.93551	7.25	4.758	9.9	-10.2		7.25	711.812	7.97219	912.549	7.97219	873.167	5.786	1279.03		1400	491.789	1400	363.765	313	352	1400	168.753	1400	177.891		7.25	20.605	4.19829	50.2233		7.25	260.316	5.25	94.5946	7.08189	70.5293
3	-7.7678	6.75	4.676	9.8	-10.5		6.75	710.785	7.57156	868.571	7.57156	897.641	5.74148	1286.64		1600	581.915	1600	501.297	330	352	1600	167.426	1600	155.423		6.75	21.718	3.12992	37.7534		6.75	260.519	4.75	87.1795	6.53781	80.3309
2	-7.52741	6.25	4.562	9.7	-10.2		6.25	702.473	7.1363	911.804	7.1363	891.057	5.48428	1277.09		1800	508.833	1800	361.79	336	369	1800	175.57	1800	167.833		6.25	20.592	2.10112	20.7711		6.25	260.38	4.25	90	6.03331	81.5956
1	-7.49387	5.75	4.388	9.6	-10.3		5.75	690.829	6.72082	892.796	6.72082	863.353	4.92042	1268.94		2000	499.906	2000	308.74	343	342	2000	168.924	2000	175.33		5.75	18.609	1.03275	30.0386		5.75	259.812	3.75	83.7838	5.5288	86.528
		5.25	4.207	9.5	-10.6		5.25	675.043	6.3004	785.46	6.3004	857.638	4.89075	1274.95		2200	588.386	2200	326.804	349	409	2200	181.09	2200	156.358		5.25	16.336	0.08309	11.6492		5.25	259.2	3.25	78.0488	5.02429	81.0897
		4.75	4.014	9.4	-10.5		4.75	668.827	5.90471	894.659	5.90471	876.894	4.45548	1274.75		2400	597.212	2400	213.955	355	383	2400	177.128	2400	172.39		4.75	15.387				4.75	258.906	2.75	77.7778	4.46043	78.497
		4.25	3.894	9.3	-10.1		4.25	664.484	5.35568	950.564	5.35568	877.143	3.70862	1252.31		2600	602.826	2600	267.791	362	374	2600	176.68	2600	165.883		4.25	14.249				4.25	258.799	2.25	65.7143	3.97571	79.3191
		3.75	3.773	9.2	-10.6		3.75	661.393	4.84128	786.205	4.84128	834.531	0.36008	1230.33		2800	638.481	2800	383.299	368	386	2800	164.868	2800	161.887		3.75	13.055				3.75	258.751	1.75	56.25	3.41185	71.0352
		3.25	3.703	9.1	-10.6		3.25	659.359	4.32194	766.825	4.32194	755.52				3000	655.108	3000	535.241	374	388	3000	166.731	3000	165.275		3.25	10.395				3.25	258.922	1.25	42.5532	2.88756	65.913
		2.75	3.61	9	-10.6		2.75	651.537	3.67894	713.529	3.67894	714.647				3200	664.889	3200	499.18	380	395	3200	162.214	3200	158.576		2.75	8.049				2.75	258.769	0.75	39.5349	2.36326	56.6173
		2.25	3.486	8.9	-10.5		2.25	644.776	3.04089	663.588	3.04089	669.427				3400	654.536	3400	522.549	387	414	3400	159.644	3400	165.291		2.25	6.017				2.25	258.538	0.25	30.3571	1.83897	53.7717
		1.75	3.371	8.8	-10.6		1.75	637.967	2.20993	631.163	2.20993	660.855				3600	666.847	3600	498.217	393	390	3600	175.857	3600	160.074		1.75	5.274				1.75	258.08			1.31468	51.179
		1.25	3.293	8.7	-10.5		1.25	638.781	1.4779	687.813	1.4779	659.861				3800	641.825	3800	592.984	399	394	3800	157.878	3800	163.599		1.25	5.055				1.25	258.017			0.77061	39.8597
		0.75	3.189	8.6	-10.4		0.75	628.274	0.50351	660.606	0.50351	674.582				4000	620.919	4000	438.442	406	370	4000	179.411	4000	168.516		0.75	5.062				0.75	256.783			-0.03562	30.3111
		0.25	3.171	8.5	-10.3		0.25	626.944								4200	646.365	4200	527.488	412	402	4200	172.385	4200	164.922		0.25	5.018				0.25	256.665
				8.4	-10.5											4400	647.197	4400	368.743	418	397	4400	158.884	4400	161.349
				8.3	-10.5											4600	658.012	4600	332.272	425	403	4600	165.677	4600	166.011
				8.2	-10.3											4800	680.127	4800	331.975	431	384	4800	153.65	4800	165.188
				8.1	-10.6											5000	632.062	5000	345.883	437	407	5000	177.375	5000	164.878
				8	-10.2											5200	669.289	5200	476.978	444	381	5200	169.897	5200	167.603
				7.9	-10.5											5400	703.784	5400	520.407	450	364	5400	160.703	5400	172.008
				7.8	-10.2											5600	705.692	5600	539.822	456	375	5600	173.555	5600	154.937
				7.7	-10.5											5800	682.447	5800	573.374	462	414	5800	156.663	5800	159.422
				7.6	-10.4											6000	693.397	6000	496.217	469	396	6000	171.081	6000	158.704
				7.5	-10.6											6200	700.17	6200	433.432	475	394	6200	167.235	6200	168.402
				7.4	-10.6											6400	700.579	6400	475.506	481	401	6400	158.796	6400	182.188
				7.3	-10.7											6600	726.583	6600	485.11	488	375	6600	170.016	6600	180.396
				7.2	-10.5											6800	715.664	6800	398.903	494	396	6800	152.832	6800	165.425
				7.1	-10.6											7000	698.807	7000	447.844	500	389	7000	171.765	7000	173.179
				7	-10.6											7200	705.553	7200	449.567	507	390	7200	158.661	7200	178.015
				6.9	-10.8											7400	707.629	7400	551.574	513	396	7400	165.496	7400	179.754
				6.8	-10.4											7600	719.415	7600	509.015	519	353	7600	172.029	7600	175.442
				6.7	-10.4											7800	720.687	7800	425.954	526	398	7800	171.491	7800	161.42
				6.6	-10.6											8000	679.488	8000	379.383	532	365	8000	171.221	8000	161.099
				6.5	-10.4											8200	665.96	8200	438.913	538	382	8200	160.252	8200	167.806
				6.4	-10.3											8400	689.325	8400	473.783	545	371	8400	171.647	8400	174.943
				6.3	-10.2											8600	724.187	8600	526.937	549	336	8600	165.553	8600	180.998
				6.2	-10.4											8800	705.903	8800	548.01	553	381	8800	159.279	8800	165.989
				6.1	-10.3											9000	678.503	9000	490.461	557	394	9000	176.848	9000	158.94
				6	-10.5											9200	672.226	9200	446.475	561	364	9200	159.403	9200	157.714
				5.9	-10.4											9400	707.668	9400	436.79	565	370	9400	168.753	9400	174.536
				5.8	-10.4											9600	678.612	9600	511.387	569	359	9600	175.441	9600	190.016
				5.7	-10.4											9800	700.45	9800	489.674	574	377	9800	159.539	9800	171.051
				5.6	-10.5											10000	694.933	10000	429.249	578	381	10000	167.213	10000	159.833
				5.5	-10.4											10200	631.722	10200	441.969	582	377	10200	167.283	10200	157.913
				5.4	-10.4											10400	616.779	10400	467.622	586	348	10400	165.692	10400	169.468
				5.3	-10.2											10600	660.988	10600	482.13	590	370	10600	170.307	10600	187.195
				5.2	-10.4											10800	561.322	10800	381.82	594	382	10800	172.698	10800	162.471
				5.1	-10.2											11000	410.918	11000	278.37	598	370	11000	182.514	11000	175.116
				5	-9.99											11200	487.146	11200	306.256	602	403	11200	155.811	11200	181.985
				4.9	-9.99											11400	458.917	11400	316.65	606	359	11400	164.436	11400	173.784
				4.8	-10											11600	390.571	11600	350.621	610	399	11600	205.586	11600	149.769
				4.7	-9.9											11800	339.265			614	387	11800	191.049
				4.6	-9.97															618	382
				4.5	-10															622	367
				4.4	-9.96															626	384
				4.3	-9.89															630	389
				4.2	-9.56															634	404
				4.1	-9.65															638	377
				4	-9.77															642	389
				3.9	-9.8															646	414
				3.8	-9.5															650	444
				3.7	-9.81															654	370
				3.6	-9.88															658	393
				3.5	-9.66															662	381
				3.4	-9.35															666	384
				3.3	-9.38															670	400
				3.2	-9.41															674	388
				3.1	-9.4															678	402
				3	-9.7															682	435
				2.9	-9.8															686	421
				2.8	-9.84															690	458
				2.7	-9.72															694	416
				2.6	-9.54															698	436
				2.5	-9.31															702	435
				2.4	-9.32															706	447
				2.3	-9.36															710	459
				2.2	-9															714	445
				2.1	-9.05															718	446
				2	-9.23															722	471
				1.9	-8.86															726	448
				1.8	-9.17															730	450
				1.7	-8.91															734	468
				1.6	-9.06															738	470
				1.5	-9.07															742	456
				1.4	-9															746	417
				1.3	-9.13															750	452
				1.2	-9.33															754	483
				1.1	-8.99															758	468
				1	-9.05															762	462
				0.9	-9.07															766	473
				0.8	-9.09															770	465
				0.7	-8.88															774	462
				0.6	-8.95															778	501
				0.5	-8.81															782	463
																				786	475
																				790	460
																				794	482
																				798	459
																				802	492
																				806	488
																				810	479
																				814	502
																				818	519
																				822	502
																				826	495
																				831	534
																				835	476
																				839	472
																				843	433
																				847	459
																				851	437
																				855	482
																				860	447
																				864	441
																				868	436
																				872	465
																				876	442
																				880	433
																				885	433
																				889	459
																				893	404
																				897	423
																				901	413
																				905	429
																				910	457
																				914	412
																				918	405
																				922	420
																				926	393
																				930	428
																				934	459
																				939	381
																				943	375
																				947	405
																				951	375
																				955	394
																				959	407
																				964	403
																				968	401
																				972	370
																				976	398
																				980	398
																				984	385
																				989	405
																				992	397
																				996	345
																				999	407
																				1003	384
																				1006	355
																				1010	365
																				1013	405
																				1017	353
																				1020	426
																				1024	394
																				1027	414
																				1031	393
																				1034	434
																				1038	464
																				1041	411
																				1045	432
																				1049	413
																				1052	406
																				1056	401
																				1059	410
																				1063	446
																				1066	421
																				1070	450
																				1073	422
																				1077	434
																				1080	416
																				1084	465
																				1087	512
																				1091	463
																				1094	459
																				1098	476
																				1101	470
																				1105	504
																				1109	466
																				1112	450
																				1116	436
																				1119	463
																				1123	464
																				1126	482
																				1130	431
																				1133	490
																				1137	465
																				1140	466
																				1144	474
																				1147	449
																				1151	442
																				1154	470
																				1158	456
																				1161	459
																				1165	437
																				1169	452
																				1172	465
																				1176	429
																				1179	449
																				1183	465
																				1186	423
																				1190	438
																				1193	445
																				1197	474
																				1200	433
																				1204	424
																				1207	483
																				1211	477
																				1214	436
																				1218	476
																				1221	461
																				1225	448
																				1229	471
																				1232	463
																				1236	452
																				1239	456
																				1243	463
																				1246	463
																				1250	450
																				1253	443
																				1257	439
																				1260	466
																				1264	428
																				1267	433
																				1271	465
																				1274	499
																				1278	524
																				1281	452
																				1285	497
																				1289	473
																				1292	469
																				1296	468
																				1299	496
																				1303	455
																				1306	508
																				1310	484
																				1313	504
																				1317	507
																				1320	484
																				1324	480
																				1327	509
																				1331	466
																				1334	497
																				1338	504
																				1342	454
																				1361	473
																				1380	495
																				1399	427
																				1419	465
																				1438	473
																				1457	459
																				1477	494
																				1496	476
																				1515	463
																				1535	465
																				1554	494
																				1573	468
																				1593	486
																				1612	497
																				1631	472
																				1651	496
																				1670	494
																				1689	458
																				1709	476
																				1728	467
																				1747	467
																				1767	480
																				1786	473
																				1805	482
																				1825	508
																				1844	490
																				1863	519
																				1882	468
																				1902	477
																				1921	469
																				1940	477
																				1960	494
																				1979	503
																				1998	504
																				2018	516
																				2037	489
																				2056	485
																				2076	518
																				2095	535
																				2105	517
																				2115	444
																				2126	515
																				2136	488
																				2146	521
																				2156	500
																				2167	512
																				2177	499
																				2187	516
																				2197	484
																				2208	480
																				2218	474
																				2228	483
																				2238	487
																				2249	495
																				2259	485
																				2269	480
																				2279	519
																				2290	554
																				2300	536
																				2310	513
																				2320	517
																				2331	515
																				2341	532
																				2351	521
																				2361	518
																				2372	494
																				2382	487
																				2392	516
																				2402	513
																				2413	524
																				2423	512
																				2433	518
																				2443	524
																				2454	513
																				2464	494
																				2474	496
																				2484	499
																				2495	496
																				2505	507
																				2515	480
																				2525	492
																				2536	482
																				2546	510
																				2556	498
																				2566	497
																				2577	490
																				2587	513
																				2597	515
																				2607	492
																				2618	504
																				2628	496
																				2638	524
																				2648	494
																				2659	470
																				2669	520
																				2679	511
																				2689	524
																				2700	521
																				2710	509
																				2720	492
																				2730	527
																				2741	540
																				2751	520
																				2761	562
																				2771	547
																				2782	529
																				2792	527
																				2802	535
																				2812	533
																				2823	537
																				2833	529
																				2843	517
																				2853	517
																				2864	499
																				2874	532
																				2884	538
																				2894	513
																				2905	547
																				2915	525
																				2925	568
																				2935	529
																				2946	543
																				2956	533
																				2966	533
																				2976	561
																				2987	523
																				2997	544
																				3007	537
																				3017	541
																				3028	523
																				3038	514
																				3048	536
																				3058	561
																				3069	552
																				3079	570
																				3089	528
																				3099	543
																				3110	557
																				3120	556
																				3130	532
																				3140	552
																				3151	532
																				3161	525
																				3171	560
																				3208	582
																				3245	576
																				3282	549
																				3319	533
																				3356	525
																				3393	527
																				3430	547
																				3467	530
																				3503	523
																				3540	508
																				3577	560
																				3614	531
																				3651	563
																				3688	521
																				3725	576
																				3762	511
																				3849	532
																				3935	555
																				4022	537
																				4109	549
																				4196	554
																				4282	534
																				4369	526
																				4456	499
																				4543	513
																				4587	528
																				4632	545
																				4677	526
																				4722	564
																				4767	554
																				4812	557
																				4856	546
																				4901	541
																				4946	552
																				4991	531
																				5036	547
																				5081	534
																				5125	570
																				5170	562
																				5215	573
																				5260	565
																				5305	550
																				5350	593
																				5394	594
																				5439	587
																				5484	612
																				5529	574
																				5575	583
																				5622	563
																				5668	604
																				5715	564
																				5761	560
																				5808	585
																				5854	573
																				5900	572
																				5947	579
																				5993	594
																				6040	581
																				6086	583
																				6133	577
																				6179	581
																				6225	553
																				6272	578
																				6318	578
																				6365	572
																				6411	580
																				6457	572
																				6504	586
																				6550	570
																				6597	606
																				6643	584
																				6690	584
																				6736	605
																				6762	590
																				6787	595
																				6813	604
																				6838	559
																				6864	593
																				6889	563
																				6915	582
																				6941	568
																				6966	596
																				6992	583
																				7017	594
																				7043	570
																				7068	590
																				7094	585
																				7120	564
																				7145	575
																				7171	550
																				7196	565
																				7222	573
																				7247	544
																				7273	577
																				7299	584
																				7324	558
																				7350	551
																				7375	550
																				7401	532
																				7426	551
																				7452	538
																				7474	591
																				7496	554
																				7518	590
																				7539	573
																				7561	541
																				7583	556
																				7605	568
																				7627	592
																				7649	587
																				7670	551
																				7692	562
																				7714	525
																				7735	576
																				7757	594
																				7778	564
																				7800	543
																				7821	525
																				7841	547
																				7860	550
																				7880	554
																				7899	559
																				7919	554
																				7938	546
																				7958	522
																				7977	545
																				8017	551
																				8056	549
																				8096	548
																				8136	550
																				8175	550
																				8215	530
																				8255	529
																				8294	537
																				8334	529
																				8374	554
																				8413	561
																				8453	514
																				8493	521
																				8532	564
																				8572	512
																				8612	515
																				8651	500
																				8691	515
																				8731	498
																				8770	498
																				8810	534
																				8849	524
																				8889	504
																				8929	536
																				8968	492
																				9008	497
																				9048	509
																				9087	513
																				9127	513
																				9167	515
																				9206	504
																				9246	491
																				9286	524
																				9325	517
																				9365	540
																				9405	530
																				9444	535
																				9484	549
																				9524	533
																				9563	500
																				9603	528
																				9641	576
																				9678	546
																				9716	536
																				9753	538
																				9791	537
																				9828	535
																				9866	571
																				9903	557
																				9941	531
																				9979	498
																				10016	521
																				10054	500
																				10091	532
																				10129	548
																				10166	546
																				10204	524
																				10241	459
																				10279	529
																				10316	499
																				10354	506
																				10392	486
																				10429	512
																				10467	512
																				10504	518
																				10542	529
																				10579	472
																				10617	527
																				10654	486
																				10692	513
																				10730	491
																				10767	495
																				10805	490
																				10843	482
																				10880	492
																				10918	511
																				10956	535
																				10994	442
																				11031	455
																				11069	466
																				11107	457
																				11145	474
																				11182	507
																				11220	463
																				11258	465
																				11296	470
																				11333	454
																				11371	442
																				11409	447
																				11447	464
																				11484	446
																				11522	441
																				11560	434
																				11598	417
																				11641	413
																				11684	410
																				11727	418
																				11771	439
																				11814	433
																				11835	429
																				11856	430
																				11877	449
																				11898	409
																				11919	408
																				11939	412
																				11960	400
																				11981	369
																				12002	376
																				12023	366
																				12044	386
																				12065	376
																				12086	375
																				12107	363
																				12128	378
																				12149	362
																				12169	385
																				12190	395
																				12211	382
																				12232	365
																				12253	389
																				12274	384
																				12295	369
																				12316	373
																				12337	380
																				12358	386
																				12379	395
																				12420	407
																				12441	398
																				12462	402
																				12483	391
																				12504	403
																				12520	366
																				12537	402
																				12553	365
																				12570	358
																				12586	393
																				12602	374
																				12619	382
																				12635	349
																				12651	392
																				12668	392
																				12684	396
																				12701	383
																				12717	375
																				12733	394
																				12750	388
																				12766	400
																				12782	407
																				12799	395
																				12815	417
																				12832	414
																				12848	411
																				12870	420
																				12893	412
																				12915	402
																				12937	402
																				12960	378
																				12982	378
																				13004	415
																				13026	434
																				13049	417
																				13071	423
																				13093	415
																				13116	404
																				13138	430
																				13160	405
																				13183	470
																				13205	456
																				13227	441
																				13249	421
																				13272	417
																				13294	468
																				13326	454
																				13358	448
																				13390	438
																				13422	464
																				13454	433
																				13487	422
																				13519	455
																				13551	423
																				13583	438
																				13615	412
																				13647	430
																				13679	382
																				13711	422
																				13743	405
																				13775	438
																				13808	425
																				13845	426
																				13882	411
																				13919	413
																				13956	408
																				13993	410
																				14030	392
																				14067	375
																				14104	386
																				14141	369
																				14178	416
																				14215	348
																				14252	360
																				14289	349
																				14326	387
																				14363	391
																				14400	357
																				14437	396
																				14474	409
																				14511	395
																				14548	363
																				14585	357
																				14622	371

## Sheet: Fig2
Fig2 A External forcing							Fig2 B EASM index (m s-1)								Fig2 C NC Rainfall (mm year-1)								Fig2 D Soil Moisture (kg m-3)								Fig2 E EASM index (m s-1 ka-1)
Waelbroeck et al., 2002		Joos & Spanhni, 2008
Time(ka BP)	RSL (m)	Time (ka BP )	CO2 (ppmv)	Time(ka BP)	Insolation(W/m2, 45N, June)		Time (ka BP)	Full	CO2	Orbit	MWF	Ice	SUM		Time (ka BP)	Full	CO2	Orbit	MWF	Ice	SUM		Time (ka BP)	Full	CO2	Orbit	MWF	Ice	SUM		period	Full	CO2	Orbit	MWF	Ice
0.5	0	0.05	296.254	0	482.118		0.25	-1.922	0.052	-2.276	0.061	0.034	-2.129		0.25	-96.161	11.037	-107.074	9.72	31.833	-54.483		0.25	-2.718	1.531	-8.948	null	3.013	null		EH to MH	-0.119001	-0.213541	-0.029105	0.019452	-0.011593
2	-0.15	0.15	280.286	1	481.823		0.75	-1.904	0.014	-2.288	0.023	0.023	-2.227		0.75	-94.831	7.444	-107.277	9.129	28.511	-62.194		0.75	-2.6	1.145	-9.082	null	3.081	null		MH to LM	-0.231589	-0.235157	0.023626	-0.001068	0.011485
3.5	-1.18	0.25	276.813	2	482.963		1.25	-1.8	0.026	-2.244	0.055	0.025	-2.138		1.25	-84.323	2.912	-103.526	8.958	28.617	-63.038		1.25	-1.366	0.791	-8.592	null	2.747	null
5	-2.51	0.35	277.998	3	485.606		1.75	-1.722	-0.006	-2.24	0.031	0.012	-2.202		1.75	-85.138	0.454	-102.493	9.249	27.408	-65.382		1.75	-1.303	0.365	-8.358	null	3.141	null
6.5	-4.87	0.45	280.195	4	489.689		2.25	-1.607	-0.032	-2.169	0.06	-0.008	-2.149		2.25	-78.328	-0.434	-98.324	10.256	28.092	-60.409		2.25	-0.845	0.064	-7.597	1.337	3.264	-2.933		Fig2 F NC Rainfall (mm year-1 ka-1)
8	-9.74	0.55	280.313	5	495.003		2.75	-1.483	-0.05	-2.107	0.046	-0.015	-2.126		2.75	-71.568	-0.451	-95.214	9.123	28.883	-57.66		2.75	-0.614	0.044	-7.255	1.136	4.111	-1.964		period	Full	CO2	Orbit	MWF	Ice
9.5	-24.34	0.65	281.1	6	501.165		3.25	-1.389	-0.057	-1.965	0.062	-0.053	-2.013		3.25	-63.746	-2.205	-88.39	9.015	26.234	-55.346		3.25	-0.461	-0.106	-6.777	1.051	3.875	-1.958		EH to MH	-3.51985	-10.3031	-2.8107	1.31404	8.31726
11	-44.99	0.75	281.138	7	507.648		3.75	-1.32	-0.051	-1.801	0.056	-0.042	-1.838		3.75	-61.712	-3.572	-80.683	9.206	25.908	-49.141		3.75	-0.633	-0.156	-5.821	1.313	3.023	-1.641		MH to LM	-12.8986	-10.9251	3.21151	0.787837	0.418903
		0.85	281.303	8	513.828		4.25	-1.198	-0.052	-1.621	0.058	-0.043	-1.658		4.25	-58.62	-4.716	-71.978	8.892	24.325	-43.476		4.25	-0.584	-0.257	-4.56	1.284	2.717	-0.816
		0.95	278.139	9	519.082		4.75	-1.079	-0.04	-1.453	0.041	-0.017	-1.469		4.75	-54.277	-4.426	-62.821	9.291	28.311	-29.644		4.75	-0.477	-0.289	-3.196	1.418	2.914	0.847
		1.05	278.584	10	522.84		5.25	-0.886	-0.057	-1.307	0.041	-0.027	-1.35		5.25	-48.062	-4.827	-54.948	11.085	27.652	-21.038		5.25	-0.183	-0.271	-2.639	1.556	2.901	1.546		Fig2 G Soil Moisture (kg m-3 ka-1)
		1.15	277.999	11	524.724		5.75	-0.705	-0.067	-1.133	0.069	-0.033	-1.164		5.75	-32.275	-6.612	-48.056	12.19	29.569	-12.91		5.75	0.429	-0.305	-2.158	1.864	3.318	2.72		period	Full	CO2	Orbit	MWF	Ice
		1.25	277.944	12	524.559		6.25	-0.53	-0.101	-0.941	0.07	-0.042	-1.013		6.25	-20.632	-8.846	-41.211	9.92	26.899	-13.239		6.25	0.997	-0.37	-2.041	1.394	3.366	2.349		EH to MH	0.324463	-0.519466	-0.165227	0.196886	1.23368
		1.35	276.789				6.75	-0.417	-0.102	-0.747	0.068	-0.041	-0.822		6.75	-12.319	-9.837	-36.061	4.599	29.11	-12.189		6.75	1.136	-0.578	-1.818	0.689	4.318	2.611		MH to LM	-0.592811	-1.09685	0.324465	null	-0.200709
		1.45	277.273				7.25	-0.334	-0.1	-0.587	0.046	-0.052	-0.693		7.25	-11.292	-9.089	-28.206	2.084	26.796	-8.414		7.25	0.933	-0.851	-1.582	0.259	4.098	1.923
		1.55	278.508				7.75	-0.327	-0.085	-0.456	0.016	-0.062	-0.586		7.75	-13.862	-9.787	-22.153	-5.588	21.62	-15.907		7.75	0.394	-0.962	-1.334	-0.902	2.972	-0.226
		1.65	279.04				8.25	-0.277	-0.057	-0.342	-0.015	-0.064	-0.479		8.25	-12.563	-6.649	-15.373	-8.37	15.614	-14.777		8.25	0.135	-0.721	-1.39	-1.478	2.404	-1.185
		1.75	279.413				8.75	-0.158	-0.063	-0.238	-0.019	-0.055	-0.375		8.75	-5.754	-7.073	-10.85	-9.267	9.612	-17.578		8.75	0.224	-0.731	-0.972	-1.812	0.908	-2.607
		1.85	276.545				9.25	0.006	-0.047	-0.151	-0.007	-0.035	-0.24		9.25	3.364	-4.367	-5.836	-3.306	7.165	-6.345		9.25	0.331	-0.688	-0.555	-0.738	0.575	-1.406
		1.95	276.851				9.75	0.078	-0.038	-0.056	-0.002	-0.003	-0.1		9.75	7.453	-3.21	-2.266	-0.4	2.591	-3.286		9.75	0.426	-0.427	-0.065	-0.17	-0.53	-1.192
		2.05	276.2				10.25	0	0	0	0	0	0		10.25	0	0	0	0	0	0		10.25	0	0	0	0	0	0
		2.15	275.934
		2.25	275.798
		2.35	275.454
		2.45	274.728
		2.55	273.86
		2.65	273.296
		2.75	273.277
		2.85	273.401
		2.95	273.488
		3.05	273.604
		3.15	273.712
		3.25	273.711
		3.35	273.503
		3.45	273.126
		3.55	272.727
		3.65	272.347
		3.75	271.86
		3.85	271.218
		3.95	270.739
		4.05	270.592
		4.15	270.574
		4.25	270.504
		4.35	270.319
		4.45	270.099
		4.55	269.902
		4.65	269.619
		4.75	269.142
		4.85	268.454
		4.95	267.748
		5.05	267.117
		5.15	266.538
		5.25	266.07
		5.35	265.788
		5.45	265.646
		5.55	265.531
		5.65	265.368
		5.75	265.109
		5.85	264.679
		5.95	264.021
		6.05	263.188
		6.15	262.327
		6.25	261.613
		6.35	261.168
		6.45	261.049
		6.55	261.166
		6.65	261.252
		6.75	261.214
		6.85	261.213
		6.95	261.213
		7.05	261.052
		7.15	260.722
		7.25	260.403
		7.35	260.182
		7.45	259.996
		7.55	259.812
		7.65	259.688
		7.75	259.66
		7.85	259.729
		7.95	259.908
		8.05	260.171
		8.15	260.424
		8.25	260.565
		8.35	260.608
		8.45	260.649
		8.55	260.795
		8.65	261.108
		8.75	261.597
		8.85	262.137
		8.95	262.554
		9.05	262.744
		9.15	262.755
		9.25	262.821
		9.35	263.062
		9.45	263.352
		9.55	263.55
		9.65	263.553
		9.75	263.464
		9.85	263.675
		9.95	264.512
		10.05	265.536
		10.15	266.288
		10.25	266.608
		10.35	266.583
		10.45	266.32
		10.55	265.924
		10.65	265.544
		10.75	265.189
		10.85	264.674
		10.95	263.729

## Sheet: Fig3
Fig3 A Time series of each component of soil moisture budget (kg m-2)							Fig3 B moisture-equivalent trend (kg m-2 ka-1)
Time (ka BP)	rainfall	ground evaporation * -1	plant transpiration * -1	surface runoff * -1	internal gravity settling * -1		period	rainfall	ground evaporation * -1	plant transpiration * -1	surface runoff * -1	internal gravity settling * -1
0.25	-97.735	8.09538	24.1393	3.175	61.2703		EH to MH	-3.42141	-7.02839	5.69542	2.02986	2.69963
0.75	-96.6376	7.46031	24.5535	2.74851	61.0458		MH to LM	-13.1099	5.40182	0.626603	-0.778852	7.69495
1.25	-85.9272	5.93889	23.9577	2.21815	53.4971
1.75	-86.9899	5.31613	24.3692	2.86309	54.3172
2.25	-80.0534	3.81928	23.9475	2.96666	49.1542		Fig3 C net moisture input (kg m-2 ka-1)
2.75	-73.1896	0.883667	24.5309	2.57967	45.1048		period	d Soil Moisture
3.25	-65.1096	-1.78062	24.0092	2.24873	40.6409		EH to MH	0.081247
3.75	-63.0495	-6.67608	24.2667	4.76945	40.7238		MH to LM	-0.262123
4.25	-59.9605	-7.80568	23.8524	5.39783	38.4816
4.75	-55.4818	-12.1923	23.7909	7.04914	36.7394
5.25	-49.3772	-13.5292	21.6424	7.0344	34.0105
5.75	-33.4541	-20.3749	19.1069	8.00118	26.4342
6.25	-21.5476	-24.3548	18.0777	8.35741	19.2972
6.75	-12.5207	-27.0165	20.0664	8.23754	11.2532
7.25	-11.5358	-26.1129	19.972	7.81966	10.0439
7.75	-14.3148	-19.8807	18.4519	6.42636	9.5179
8.25	-13.5306	-15.8248	11.9862	6.51525	10.9
8.75	-6.4187	-12.9966	9.56746	4.69072	5.11307
9.25	2.74158	-12.4849	3.79851	4.37008	1.52912
9.75	7.06136	-8.00755	1.55179	1.6926	-2.21261
10.25	-0.545736	-2.4171	0.132416	1.13304	1.80444
10.75	0	0	0	0	0

## Sheet: Fig4
Fig4 A												Fig4 B moisture pumping (kg m-2)								Fig 4 C Change of Tree(%)
Li et al., 2014
Time (ka BP)	tree percentage in proxy records (%)	simulated tree percentage in TraCE (%)	SATmin (grid box 1)	SATmin (grid box 2)	SATmin (grid box 3)	SATmin (grid box 4)	SATmin (grid box 5)	SATmin (grid box 6)	SATmin (grid box 7)	SATmin (grid box 8)		depth (m)	tree (EH)	grass (EH)	total (EH)	tree (MH)	grass (MH)	total (MH)		Full	Rain + SAT	Rain	SAT	SAT winter
5.75	75.5273	54.625	-16.1157	-15.0825	-20.1584	-14.9156	-21.3822	-22.9091	-23.4173	-15.6457		0.00710064	3.15539	7.73674	14.1491	4.63272	17.3044	12.3695		47.499	47.499	2.15	47.499	47.499
6.25	71.3445	52.85	-16.4414	-14.844	-20.2488	-15.1343	-21.5213	-23.5247	-24.0852	-16.0085		0.027925	4.37454	10.7733	18.0635	5.91439	22.438	16.6877
6.75	71.5198	50.95	-16.5891	-15.0654	-20.3661	-15.4225	-21.808	-23.5529	-23.9796	-16.1003		0.0622586	5.90082	14.631	21.5366	7.05157	27.4374	21.6826
7.25	70.8077	50	-16.9696	-15.3929	-20.7599	-15.8058	-22.0264	-23.9434	-24.2244	-16.0854		0.118865	7.10082	17.785	21.8379	7.15022	28.9387	24.9353
7.75	68.5531	50	-16.9459	-15.8896	-20.8072	-16.6417	-22.0767	-24.2051	-24.7934	-16.3672		0.212193	7.29364	18.5085	18.7367	6.13481	26.0303	24.6433		Fig 4 D Change of Soil Moisture (kg m-2)
8.25	53.417	50	-17.7691	-16.6015	-21.4511	-18.3535	-22.8161	-24.3434	-24.809	-16.5467		0.366066	6.24259	16.0173	15.1784	4.96974	21.421	20.9871		Full	Rain + SAT	Rain	SAT	SAT winter
8.75	49.2802	50	-18.4118	-17.6944	-21.5174	-18.8243	-23.5174	-25.3627	-25.5953	-16.8474		0.619758	4.57376	11.7167	12.6128	4.12973	17.1866	D		9.82	7.9645	-0.727	8.5715	8.528
9.25	37.8322	48.6	-17.6143	-16.6344	-21.2284	-18.3227	-22.6311	-24.9867	-25.508	-16.8502
9.75	36.5234	45.8	-18.2302	-18.0237	-21.4513	-19.3419	-23.6258	-25.4147	-25.7857	-16.8676
10.25	32.4573	40.45	-17.9853	-18.2793	-21.3377	-19.5667	-23.4907	-25.8781	-26.2885	-17.2113

## Sheet: ref
Dong, J., Wang, Y., Cheng, H., Hardt, B., Edwards, R. L., Kong, X., Wu, J., Chen, S., Liu, D., Jiang, X. & Zhao, K. A high-resolution stalagmite record of the Holocene East Asian monsoon from Mt Shennongjia, central China. The Holocene 20, 257-264 (2010).
Liu, Z., Wen, X., Brady, E. C., Otto-Bliesner, B., Yu, G., Lu, H. Y., Cheng, H., Wang, Y., Zheng, W., Ding, Y., Edwards, R. L., Cheng, J., Liu, W. & Yang, H. Chinese cave records and the East Asia Summer Monsoon. Quat. Sci. Rev. 83, 115-128 (2014).
Beck, J. W., Zhou, W., Li, C., Wu, Z., White, L., Xian, F., Kong, X. & An, Z. A 550,000-year record of East Asian monsoon rainfall from Be-10 in loess. Science 360, 877-881 (2018).
Goldsmith, Y., Broecker, W. S., Xu, H., Polissar, P. J., Demenocal, P. B., Porat, N., Lan, J., Cheng, P., Zhou, W. & An, Z. Northward extent of East Asian monsoon covaries with intensity on orbital and millennial timescales. Proc. Natl. Acad. Sci. U.S.A. 114, 1817-1821 (2017).
Chen, F., Xu, Q., Chen, J., Birks, H. J. B., Liu, J., Zhang, S., Jin, L., An, C., Telford, R. J., Cao, X., Wang, Z., Zhang, X., Selvaraj, K., Lu, H., Li, Y. C., Zheng, Z., Wang, H., Zhou, A., Dong, G., Zhang, J., Huang, X., Bloemendal, J. & Rao, Z. East Asian summer monsoon precipitation variability since the last deglaciation. Sci. Rep. 5, 11186 (2015).
Li, Q., Wu, H., Yu, Y., Sun, A., Markovic, S. & Guo, Z. Reconstructed moisture evolution of the deserts in northern China since the Last Glacial Maximum and its implications for the East Asian Summer Monsoon. Global Planet. Change 121, 101-112 (2014).
Xu, Z., Mason, J. A., Xu, C., Yi, S., Bathiany, S., Yizhaq, H., Zhou, Y., Cheng, J., Holmgren, M. & Lu, H. Critical transitions in Chinese dunes during the past 12,000 years. Science Advances 6(9), eaay8020, doi: 10.1126/sciadv.aay8020 (2020).
Joos, F. & Spahni, R. Rates of change in natural and anthropogenic radiative forcing over the past 20,000 years. Proc. Natl. Acad. Sci. U.S.A. 105, 1425-1430 (2008).
Waelbroeck, C., Labeyrie, L., Michel, E., Duplessy, J. C., McManus, J. F., Lambeck, K., Balbon, E. & Labracherie, M. Sea-level and deep water temperature changes derived from benthic foraminifera isotopic records. Quat. Sci. Rev. 21, 295-305 (2002).
